# Supplementary material for: Impact of Extra-Virgin Olive Oil Storage Conditions on Phenolic Content and Wound-Healing Properties
Source: Foods. 2025 Jun 15;14(12):2104. doi: 10.3390/foods14122104 (PMC12191701; doi:10.3390/foods14122104)
Supplement: Supplementary file 1 [file foods-14-02104-s001.zip]

Archive with 1 entries (1 files):
- foods-3674147-supplementary.pdf
